# Supplementary material for: Evaluating the Feasibility and Acceptability of a Prototype Hospital Digital Antibiotic Review Tracking Toolkit: A Qualitative Study Using the RE-AIM Framework
Source: Antibiotics (Basel). 2025 Jul 1;14(7):660. doi: 10.3390/antibiotics14070660 (PMC12291640; doi:10.3390/antibiotics14070660)
Supplement: Supplementary file 1 [file antibiotics-14-00660-s001.zip]

Archive with 1 entries (1 files):
- antibiotics-3607369-supplementary.pdf
